# Supplementary material for: Glycovaccine Design: Optimization of Model and Antitubercular Carrier Glycosylation via Disuccinimidyl Homobifunctional Linker
Source: Pharmaceutics. 2023 Apr 23;15(5):1321. doi: 10.3390/pharmaceutics15051321 (PMC10223089; doi:10.3390/pharmaceutics15051321)
Supplement: Supplementary file 1 [file pharmaceutics-15-01321-s001.zip]

Archive with 1 entries (1 files):
- pharmaceutics-2305776-supplementary.pdf
